# Supplementary material for: FTO Common Obesity SNPs Interact with Actionable Environmental Factors: Physical Activity, Sugar-Sweetened Beverages and Wine Consumption
Source: Nutrients. 2022 Oct 9;14(19):4202. doi: 10.3390/nu14194202 (PMC9572787; doi:10.3390/nu14194202)
Supplement: Supplementary file 1 [file nutrients-14-04202-s001.zip]

Archive with 1 entries (1 files):
- nutrients-1922968-supplementary.pdf
